# Supplementary material for: Antigen reactivity defines tissue-resident memory and exhausted T cells in tumors
Source: Nat Immunol. 2025 Dec 29;27(1):98–109. doi: 10.1038/s41590-025-02347-9 (PMC12764432; doi:10.1038/s41590-025-02347-9)
Supplement: Supplementary file 4 — List of antibodies used in the study. [file 41590_2025_2347_MOESM4_ESM.xlsx]

## Sheet: Flow Cytometry
Species	Specificity	Fluorochrome	Clone	Source	Catalog #	RRID	Dilution
Human	CD4	BUV496	SK3	BD	612936	AB_2870220	50
Human	CD3	BUV737	UCHT1	BD	612750	AB_2870081	50
Human	CD8b	BUV805	2ST8.547	BD	749366	AB_2873737	200
Human	CD103	BV480	Ber-ACT8	BD	746472	AB_2743774	25
Human	CD45RA	BV510	HI100	Biolegend	304138	AB_2561460	50
Human	CCR7	PE-CF594	150503	BD	562381	AB_11153301	50
Human	CD161	PE-Cy7	HP-3G10	Biolegend	339918	AB_11126745	50
Human	TCR Va7.2	BV711	3C10	Biolegend	351732	AB_2629680	50
Human	CD69	APC-Cy7	FN50	BD	557756	AB_396862	25
Human	CD8a	BV650	RPA-T8	Biolegend	301042	AB_2563505	100
Human	CD73	BV421	AD2	Biolegend	344008	AB_11204424	25
Human	CD38	ef450	HIT2	eBioscience	48-0389-42	AB_11151696	25
Human	CD161	BV605	HP-3G10	Biolegend	339916	AB_2563607	25
Human	CCR7	BV650	GO43H7	Biolegend	353234	AB_2563867	25
Human	IFNg	BV786	4S.B3	Biolegend	502509	AB_315234	25
Human	TNF	FITC	MAb11	BD	562082	AB_395443	50
Human	IL-2	PerCP-ef710	MQ1-17H12	eBioscience	46-7029-42	AB_1834419	25
Human	CD101	PE	BB27	Biolegend	331012	AB_2716107	25
Human	CD39	PE-Dazzle594	A1	Biolegend	328224	AB_2564319	25
Human	CD107a	PE-Cy5	eBioH4A3	Invitrogen	15-1079-42	AB_10547280	100
Human	IL-17A	PE-Cy7	BL168	Biolegend	512315	AB_2295923	25
Human	CD94	APC	DX22	Biolegend	305508	AB_2133129	25
Mouse	CD44	BUV395	IM7	BD	568507	AB_2739963	400
Mouse	Va2	BUV615	B20.1	BD	751416	AB_2875415	400
Mouse	CD4	BUV805	RM4-4	BD	741913	AB_2871227	400
Mouse	CD103	BV480	M290	BD	566118	AB_2739520	200
Mouse	CD39	BV711	Y23-1185	BD	567295	AB_2916538	400
Mouse	CD8b	BV750	H35-17.2	BD	747505	AB_2872172	500
Mouse	PD-1	BV785	29F.1A13	Biolegend	135225	AB_2563680	200
Mouse	TCF1	AF488	C63D9	Cell Signalling	6444S	AB_2797627	200
Mouse	CD90.2	PerCP	53-2.1	Biolegend	140316	AB_10642813	400
Mouse	CD69	PE-Cy5	H1.2F3	Biolegend	104510	AB_313113	200
Mouse	Tim3	PE-Cy7	RMT3-23	Biolegend	119716	AB_2571933	200
Mouse	TOX	e660	TXRX10	Thermo	50-6502-82	AB_2574265	200
Mouse	CD45.1	APC-R700	A20	BD	565813	AB_2744397	200
Mouse	CD45.2	PE-Cy7	104	Biolegend	109830	AB_1186098	200
Mouse	CD39	PE	24DMS1	eBioscience	12-0391-82	AB_1210740	400
Mouse	CD45.2	SparkNIR685	104	Biolegend	109864	AB_2876424	200
Mouse	CD4	BUV496	RM4-5	BD	741050	AB_2870665	400
Mouse	CD8b	AF700	YTS156.7.7	Biolegend	126618	AB_2563949	400
Mouse	CD45.1	PE-Cy7	A20	BD	560578	AB_1727488	200
Mouse	CD39	AF700	24DMS1	eBioscience	56-0391-82	AB_2662998	200
Mouse	CD103	PerCP-Cy5.5	2E7	Biolegend	121416	AB_2128621	200
Mouse	Va2	BV421	B20.1	BD	562944	AB_2737910	400
Mouse	CD49a	BUV395	Ha31/8	BD	740262	AB_2740005	200
Mouse	Ly108	BV421	13G3	BD	740090	AB_2739850	200
Mouse	CXCR6	PE-ef610	SA051D1	Biolegend	151104	AB_2566546	200
Mouse	TCRb	APC-Fire750	H57-597	BD	561080	AB_398534	200
Mouse	CD45.1	APC	A20	Biolegend	110714	AB_313503	200
Mouse	CD69	PE-Cy7	H1.2F3	BD	552879	AB_394508	200
Mouse	CD103	FITC	2E7	Thermo	11-1031-82	AB_465176	200
	Streptavidin	PE		BD	554061	AB_10053328	400
	SIINFEKL monomer			NIH Tetramer core			400

## Sheet: CyCIF
CycIF Cycle	Species	Target	RRID identifier	Fluorophore	Clone	Vendor	Cat No
2	Human	CD39	AB_2889212	none	EPR20627	Abcam	ab223842
2	Human	Rabbit IgG	AB_2534114	Alexa Fluor 488	polyclonal	Invitrogen	A-11070
2	Human	CD105	AB_354598	none	polyclonal	R&D Systems	AF1097
2	Human	Goat IgG	AB_2535853	Alexa Fluor 555	polyclonal	Thermo Fisher Scientific	A-21432
2	Human	CD33	AB_2943218	none	PWS44	BioCare	ACI 3116 A
2	Human	Mouse IgG	AB_2535806	Alexa Fluor 647	polyclonal	Thermo Fisher Scientific	A-21237
3	Human	CD45RO	AB_2237910	none	UCHL1	Dako	M0742
3	Human	Mouse IgG2a	AB_2338855	Alexa Fluor 488	polyclonal	Jackson ImmunoResearch, Inc.	115-545-206
3	Human	CD3E	AB_3668891	Alexa Fluor 555	D7A6E	Cell Signaling Technology	57869S
3	Human	CD25	AB_2572851	none	GLLZDMY	Thermo Fisher Scientific	14-0256-82
3	Human	Mouse IgG1	AB_2338916	Alexa Fluor 647	polyclonal	Jackson ImmunoResearch, Inc.	115-605-205
3	Human	phospho-Histone 3	AB_3668896	Alexa Fluor 750	D2C8	Cell Signaling Technology	43185S
4	Human	NT5E/CD73	AB_2716625	Alexa Fluor 488	D7F9A	Cell Signaling Technology	14627BC
4	Human	Ki-67	AB_2797836	phycoerythrin	D3B5	Cell Signaling Technology	12160S
4	Human	CD31	AB_2857973	Alexa Fluor 647	EPR3094	Abcam	ab218582
4	Human	Cytokeratin (pan)	AB_2868569	Alexa Fluor 750	AE-1/AE-3	Novus Biologicals	NBP2-33200AF750
5	Human	CD8a	AB_2574412	Alexa Fluor 488	AMC908	Thermo Fisher Scientific	53-0008-80
5	Human	GZMB		Alexa Fluor 555	D6E9W	Cell Signaling Technology	29268S
5	Human	CD103	AB_2884945	Alexa Fluor 647	EPR4166(2)	Abcam	ab225153
6	Human	LAG3		Alexa Fluor 488	EPR4392(2)	Abcam	ab225277
6	Human	CD11c	AB_3331656	Alexa Fluor 555	D3V1E	Cell Signaling Technology	77882S
6	Human	PD-1	AB_2728811	Alexa Fluor 647	EPR4877(2)	Abcam	ab201825
6	Human	Alpha-actin-2	AB_2868436	Alexa Fluor 750	1A4	R&D Systems	IC1420S-025
7	Human	TIM3	AB_2799468	Alexa Fluor 488	D5D5R	Cell Signaling Technology	54669S
7	Human	Catenin beta-1	AB_2868511	Alexa Fluor 555	E247	Abcam	ab202496
7	Human	CD69		Alexa Fluor 647	EPR21814	Abcam	ab313397
8	Human	TCF1/TCF7	AB_2797627	Alexa Fluor 488	C63D9	Cell Signaling Technology	6444S
8	Human	FOXP3	AB_2573609	eFluor 570	236A/E7	eBioscience	41-4777-82
8	Human	GNLY		Alexa Fluor 647	E2T3D	Cell Signaling Technology	64458S
9	Human	CD68	AB_2798886	Alexa Fluor 488	D4B9C	Cell Signaling Technology	24850S
9	Human	CD66b	AB_2750201	phycoerythrin	6/40c	BioLegend	392903
9	Human	CD20	AB_11151691	eFluor 660	L26	eBioscience	50-0202-82
9	Human	Mast Cell Tryptase	AB_2943323	Alexa Fluor 790	AA1	Santa Cruz Biotechnology	sc-59587 AF790
10	Human	Vimentin	AB_10829352	Alexa Fluor 488	D21H3	Cell Signaling Technology	9854S
10	Human	HLA -DRA	AB_2889281	Alexa Fluor 555	EPR3692	Abcam	ab215312
10	Human	HER2	AB_2889201	Alexa Fluor 647	EPR19547-12	Abcam	ab225510
11	Human	CD4	AB_2728839	Alexa Fluor 488		R&D Systems	FAB8165G
11	Human	CD206		Alexa Fluor 555	E2L9N	Cell Signaling Technology	48352S
11	Human	Progesterone receptor	AB_2890175	Alexa Fluor 647	YR85	Abcam	ab199455
12	Human	c-Jun (pS73)	AB_2798004	Alexa Fluor 488	D47G9	Cell Signaling Technology	12714S
12	Human	phospho-MAPK		Alexa Fluor 555	D13.14.4E	Cell Signaling Technology	76032S
12	Human	YAP1	AB_2728837	Alexa Fluor 647	D8H1X	Cell Signaling Technology	38707S
12	Human	PCNA	AB_3669072	Alexa Fluor 750	PC10	Cell Signaling Technology	24114BC
13	Human	HLA-A and HLA-B	AB_2943099	Alexa Fluor 488	EPR1394Y	Abcam	ab198376
13	Human	IBA1	AB_2943227	Alexa Fluor 555	E4O4W	Cell Signaling Technology	36618S
13	Human	ER alpha	AB_2728817	Alexa Fluor 647	EPR4097	Abcam	ab205851
14	Human	CD15	AB_493257	Alexa Fluor 488	HI98	BioLegend	301910
14	Human	CD7	AB_2889193	Alexa Fluor 647	EPR4242	Abcam	ab199023
14	Human	KLF2		Alexa Fluor 555	E7K8Y	Cell Signaling Technology	73198BC
15	Human	CD11b	AB_2637195	Alexa Fluor 488	C67F154	Thermo Fisher Scientific (eBioscience)	53-0196-82
15	Human	NKG2A	AB_2943211	Alexa Fluor 647	EPR23737-127	Abcam	ab300745
15	Human	CD94		Alexa Fluor 555	EPR21003	Abcam	ab318870
16	Human	MX1	AB_2799122	Alexa Fluor 488	D3W7I	Cell Signaling Technology	79373BC
16	Human	ICOS	AB_2800142	Alexa Fluor 555	D1K2T	Cell Signaling Technology	79403BC
16	Human	CD16	AB_626925	Alexa Fluor 647	DJ130c	Santa Cruz Biotechnology	sc-20052 AF647
