# Supplementary material for: Antigen reactivity defines tissue-resident memory and exhausted T cells in tumors
Source: Nat Immunol. 2025 Dec 29;27(1):98–109. doi: 10.1038/s41590-025-02347-9 (PMC12764432; doi:10.1038/s41590-025-02347-9)
Supplement: Supplementary file 5 — Signature genes developed and utilized in the study. [file 41590_2025_2347_MOESM5_ESM.xlsx]

## Sheet: BC TRM signature
BC TRM signature
Gene	Direction
PATJ	up
CDC14A	up
THEM4	up
PBXIP1	up
XCL1	up
ATP1B1	up
GLUL	up
COLGALT2	up
GPR25	up
CD55	up
AKT3	up
LINC01871	up
ID2	up
ZFP36L2	up
IL18RAP	up
ARHGAP15	up
KIF5C	up
CYTIP	up
DPP4	up
SLC40A1	up
STAT4	up
STK17B	up
HECW2-AS1	up
ANKRD28	up
CMTM8	up
SKIL	up
HOPX	up
SPINK2	up
ANTXR2	up
FAM241A	up
IL2	up
SPRY1	up
SETD7	up
RETREG1	up
SPEF2	up
IL7R	up
PTGER4	up
EMB	up
PARP8	up
SERINC5	up
MSH3	up
RASGRF2	up
TMEM173	up
SMIM3	up
ADAM19	up
LTC4S	up
RRAGD	up
SCML4	up
SESN1	up
DSE	up
TMEM200A	up
PERP	up
TMEM181	up
RAPGEF5	up
NCF1	up
GSTK1	up
WDR86-AS1	up
SORBS3	up
SARAF	up
PLAG1	up
MYBL1	up
WWP1	up
AQP3	up
OSTF1	up
CARD19	up
MVB12B	up
USP20	up
PFKFB3	up
PRKCQ-AS1	up
NMT2	up
BAMBI	up
VSIR	up
PDCD4	up
IGSF22	up
SVIP	up
CD59	up
SLC29A2	up
PLEKHB1	up
FXYD2	up
ARHGEF12	up
CD9	up
KLRB1	up
GABARAPL1	up
KLRC4	up
KLRC1	up
LINC02446	up
FKBP11	up
IGFBP6	up
IL23A	up
GLIPR1	up
DUSP6	up
BTG1	up
TMCC3	up
TMEM116	up
TPT1	up
ITM2B	up
KLF5	up
NFKBIA	up
PTGER2	up
LGALS3	up
FCF1	up
ANKRD9	up
JAG2	up
RORA	up
ARRDC4	up
CKLF	up
SMPD3	up
TVP23C	up
CCR7	up
TOB1	up
MMD	up
SMURF2	up
CD7	up
IMPA2	up
CD226	up
PGLYRP2	up
CYP4F22	up
PBX4	up
FXYD7	up
FXYD5	up
LSR	up
SPINT2	up
FLT3LG	up
LAIR1	up
PLCB1	up
SNTA1	up
CTSA	up
NCF4	up
ADSL	up
CASK	up
TIMP1	up
PGK1	up
TSC22D3	up
VSIG1	up
TNFRSF4	down
TNFRSF9	down
STMN1	down
FCRL3	down
LYST	down
FAM49A	down
PLEK	down
VAMP5	down
DUSP2	down
ZEB2	down
SPATS2L	down
EOMES	down
CMC1	down
GZMK	down
GZMA	down
PHACTR2	down
STX11	down
TOX	down
ARPC5L	down
FAM53B	down
DGKZ	down
UCP2	down
CASP1	down
LAYN	down
KRAS	down
SPRY2	down
WARS	down
COX5A	down
MT2A	down
GAS7	down
CCL3	down
LIMD2	down
MKNK2	down
DYRK1B	down
NKG7	down
CST7	down
APMAP	down
NELFCD	down

## Sheet: BC TEX signature
BC TEX signature
Gene	Direction
ISG15	up
TNFRSF9	up
PARK7	up
MIIP	up
CAPZB	up
HMGN2	up
IFI6	up
POU3F1	up
HSPB11	up
GNG5	up
VCAM1	up
MOV10	up
SEMA4A	up
IFI16	up
SNAP47	up
LYST	up
RSAD2	up
HNRNPLL	up
B3GNT2	up
PLEK	up
LINC01943	up
MIR4435-2HG	up
RAB3GAP1	up
NAB1	up
STAT1	up
CD28	up
ICOS	up
BARD1	up
SGPP2	up
RFTN1	up
EOMES	up
CMC1	up
UBA7	up
CD200R1	up
TIGIT	up
PARP14	up
PLSCR1	up
GYG1	up
SMC4	up
TNFSF10	up
RUBCN	up
MXD4	up
CD38	up
LAP3	up
DTHD1	up
CXCL13	up
HERC5	up
SUB1	up
GZMK	up
GZMA	up
ENC1	up
CD74	up
PTTG1	up
E2F3	up
BTN2A2	up
PPP1R18	up
PSMB8	up
PSMB9	up
TAP1	up
STX11	up
GLCCI1	up
RALA	up
BLVRA	up
GTF2I	up
SAMD9	up
SAMD9L	up
SEM1	up
PTPRN2	up
DUSP4	up
EIF4EBP1	up
TOX	up
FABP5	up
TRPS1	up
LY6E	up
TTC39B	up
NDUFB6	up
CLTA	up
NFIL3	up
ARID5B	up
HK1	up
PTEN	up
FAM160B1	up
FAM53B	up
MKI67	up
IRF7	up
TRIM22	up
PTPRJ	up
UBE2L6	up
C11orf98	up
PLAAT4	up
OTUB1	up
PPP1R14B	up
PTPRCAP	up
CORO1B	up
UCP2	up
CARD16	up
LAYN	up
CRTAM	up
NINJ2	up
WNK1	up
CCND2	up
GAPDH	up
PTMS	up
LAG3	up
PCED1B	up
PPP1CC	up
OAS1	up
OAS3	up
OAS2	up
WSB2	up
BICDL1	up
OASL	up
EPSTI1	up
PSME1	up
PSME2	up
IRF9	up
ASB2	up
ATP5MPL	up
RAB11A	up
DRAIC	up
ISG20	up
IDH2	up
CORO1A	up
PYCARD	up
MT2A	up
PSMB10	up
PFN1	up
TXNDC17	up
XAF1	up
GRAP	up
LGALS9	up
IKZF3	up
IFI35	up
TRIM25	up
SKA2	up
LIMD2	up
PECAM1	up
RNF213	up
OAZ1	up
TNFSF9	up
CD70	up
BST2	up
SNRPA	up
ATP1A3	up
CALM3	up
SIRPG	up
ASXL1	up
NFATC2	up
ZBP1	up
ATP5F1E	up
PSMA7	up
HELZ2	up
MIR155HG	up
MX1	up
ABCG1	up
MCM5	up
APOBEC3C	up
APOBEC3G	up
TYMP	up
SH3KBP1	up
SMS	up
GPR174	up
ITM2A	up
SH2D1A	up
RPL22	down
DHRS3	down
CAMK2N1	down
ZSWIM5	down
SSBP3	down
ODF2L	down
RPL5	down
S1PR1	down
C1orf162	down
THEM4	down
S100A10	down
S100A6	down
S100A4	down
LMNA	down
GLUL	down
CD55	down
AKT3	down
SH3YL1	down
FKBP1B	down
ZFP36L2	down
RPS27A	down
GNLY	down
MGAT4A	down
KIF5C	down
EEF1B2	down
RPL32	down
ANKRD28	down
SATB1	down
SATB1-AS1	down
RPL14	down
PLXND1	down
TRPC1	down
BDH1	down
NSG1	down
RPL9	down
SMIM14	down
TXK	down
HOPX	down
AREG	down
G3BP2	down
PLAC8	down
RPL34	down
FAM241A	down
NR3C2	down
RPS3A	down
IL7R	down
PDE4D	down
RPS23	down
TCF7	down
RPS14	down
SMIM3	down
DBN1	down
LTC4S	down
RNF130	down
SERPINB6	down
LTB	down
RPS18	down
EEF1A1	down
NT5E	down
RRAGD	down
BACH2	down
CRYBG1	down
SESN1	down
DSE	down
RPS12	down
AIG1	down
ZNF853	down
GSAP	down
PTPN12	down
WDR86-AS1	down
SORBS3	down
CHD7	down
MYBL1	down
TPD52	down
PABPC1	down
KLF10	down
ZNF250	down
RPS6	down
AQP3	down
ANXA1	down
TGFBR1	down
PFKFB3	down
PRKCQ-AS1	down
PIP4K2A	down
BAMBI	down
MAPK8	down
TMEM273	down
MXI1	down
PLEKHA1	down
ADAM8	down
RRAS2	down
AHNAK	down
EEF1G	down
RASGRP2	down
ARRB1	down
RPS3	down
PRCP	down
SORL1	down
KLRB1	down
KLRD1	down
CCDC65	down
RPL21	down
TPT1	down
NFKBIA	down
SOS2	down
PTGER2	down
PELI2	down
DHRS7	down
FOS	down
LINC02256	down
RORA	down
CTSH	down
PER1	down
RASD1	down
MYO1D	down
NR1D1	down
VAT1	down
TOB1	down
FXYD7	down
FXYD5	down
LSR	down
DMKN	down
SPINT2	down
HNRNPUL1	down
TGFB1	down
FOSB	down
FTL	down
LAIR1	down
PLCB1	down
DSTN	down
CST3	down
RPS21	down
XBP1	down
SUN2	down
DYNLT3	down
TIMP1	down
TAF9B	down
TSC22D3	down
VSIG1	down
MT-ND1	down
MT-ND2	down
MT-ND5	down

## Sheet: Liver TRM signature
Liver TRM signature
Gene	Direction
DHRS3	up
SESN2	up
PATJ	up
KCNA3	up
CD160	up
S100A10	up
S100A6	up
S100A4	up
TAGLN2	up
CD48	up
SLAMF7	up
GLUL	up
IL10	up
CD55	up
AKT3	up
RNF144A	up
SLC66A3	up
TMSB10	up
MGAT4A	up
IL18RAP	up
DPP4	up
STAT1	up
EEF1B2	up
NMUR1	up
GPR35	up
SATB1	up
SATB1-AS1	up
STT3B	up
CISH	up
PLXND1	up
GYG1	up
SPINK2	up
ANTXR2	up
FAM241A	up
IL2	up
SETD7	up
IL7R	up
PTGER4	up
PARP8	up
MSH3	up
RASGRF2	up
SSBP2	up
TMEM161B-AS1	up
CAST	up
PPP2R2B	up
SMIM3	up
LST1	up
PIM1	up
ENPP5	up
SCML4	up
SESN1	up
DSE	up
CALHM6	up
IFNGR1	up
PERP	up
AIG1	up
CCR6	up
IGFBP3	up
IKZF1	up
AUTS2	up
GIMAP5	up
SORBS3	up
NUGGC	up
GTF2E2	up
CHD7	up
MYBL1	up
TPD52	up
MYC	up
GLIPR2	up
ANXA1	up
TLE1	up
STOM	up
PRKCQ-AS1	up
VIM	up
PPA1	up
VSIR	up
IFITM2	up
IFITM1	up
SMPD1	up
RRAS2	up
AHNAK	up
VEGFB	up
NCAM1	up
SLC2A3	up
LINC02446	up
IFNG-AS1	up
TMCC3	up
RPLP0	up
PXN	up
VPS37B	up
TPT1	up
ITM2B	up
NFKBIA	up
PTGDR	up
PTGER2	up
SYNE2	up
NPC2	up
GPR65	up
TC2N	up
ANXA2	up
RORA	up
RPLP1	up
LOXL1-AS1	up
RBL2	up
GNAO1	up
HIC1	up
NR1D1	up
TOB1	up
CYB561	up
RNF157	up
SNHG16	up
TTC39C	up
RAB27B	up
MALT1	up
BCL2	up
TGFB1	up
FLT3LG	up
MYADM	up
LAIR1	up
PLCB1	up
DSTN	up
SNTA1	up
PRR5	up
DYNLT3	up
FHL1	up
TNFRSF18	down
UTS2	down
TNFRSF9	down
CPT2	down
LRRC8C	down
TGFBR3	down
VCAM1	down
SYT11	down
SEMA4A	down
PYHIN1	down
HSPA6	down
CACYBP	down
RGS1	down
RGS2	down
LYST	down
ZNF496	down
RHOB	down
SNX17	down
FOXN2	down
VPS54	down
STARD7	down
ZEB2	down
TTN	down
ITGA4	down
CLK1	down
CTLA4	down
PASK	down
RFTN1	down
CCR4	down
TIGIT	down
SMC4	down
FAM43A	down
ANKRD17	down
GZMA	down
PLPP1	down
CD74	down
SQSTM1	down
BTN3A2	down
BTN2A2	down
HIST1H2BN	down
HSPA1A	down
TAB2	down
CYTH3	down
RAC1	down
HNRNPA2B1	down
BLVRA	down
LAT2	down
ZNF282	down
PTPRN2	down
DOK2	down
TOX	down
EXT1	down
CEMIP2	down
UGCG	down
GOLGA1	down
UAP1L1	down
ITGB1	down
ARID5B	down
NFKB2	down
ITPRIP	down
NAP1L4	down
PRR5L	down
DGKZ	down
MRPL16	down
MS4A6A	down
NEAT1	down
CTSW	down
PTPRCAP	down
SESN3	down
NINJ2	down
WNK1	down
C12orf57	down
PTPN6	down
KLRC3	down
KLRC2	down
PCED1B	down
PCED1B-AS1	down
KRT86	down
ARHGAP9	down
TMPO	down
PTPN11	down
PARP4	down
EIF5	down
DRAIC	down
ALG1	down
YPEL3	down
MT2A	down
MT1E	down
CPNE2	down
ADGRG1	down
MAF	down
CCL3	down
RETREG3	down
LIMD2	down
PMAIP1	down
DDX49	down
NKG7	down
LAIR2	down
NELFCD	down
ETS2	down
ITGB2	down
TSPYL2	down
UBQLN2	down
ITM2A	down
BEX3	down
FLNA	down
USP9Y	down
DDX3Y	down
UTY	down
KDM5D	down

## Sheet: Liver TEX signature
Liver TEX signature
Gene	Direction
ISG15	up
TNFRSF18	up
TNFRSF4	up
SDF4	up
B3GALT6	up
CDK11A	up
TNFRSF9	up
PARK7	up
ENO1	up
DRAXIN	up
TNFRSF1B	up
AKR7A2	up
EIF4G3	up
HNRNPR	up
ID3	up
NIPAL3	up
SYF2	up
STMN1	up
SH3BGRL3	up
UBXN11	up
HMGN2	up
WASF2	up
ATP5IF1	up
LAPTM5	up
TXLNA	up
RBBP4	up
SYNC	up
EVA1B	up
ATP6V0B	up
UQCRH	up
CDKN2C	up
PGM1	up
GADD45A	up
GNG5	up
CTBS	up
LMO4	up
GBP2	up
LRRC8C-DT	up
LRRC8C	up
DIPK1A	up
CCDC18-AS1	up
VCAM1	up
FAM102B	up
KIAA1324	up
CSF1	up
LAMTOR5	up
RHOC	up
CD2	up
ANKRD35	up
ACP6	up
BOLA1	up
PLEKHO1	up
MRPS21	up
ARNT	up
FDPS	up
YY1AP1	up
SYT11	up
SEMA4A	up
TTC24	up
SH2D2A	up
IFI16	up
CD84	up
PFDN2	up
MPC2	up
TNFSF4	up
QSOX1	up
RGS16	up
NIBAN1	up
IVNS1ABP	up
TPR	up
RGS1	up
RGS2	up
MIR181A1HG	up
RNPEP	up
PTPN7	up
KDM5B	up
SRGAP2	up
CENPF	up
DUSP10	up
PYCR2	up
SNAP47	up
HIST3H2A	up
RNF187	up
GALNT2	up
ARID4B	up
LYST	up
EDARADD	up
NLRP3	up
PDIA6	up
RHOB	up
ADCY3	up
DNMT3A	up
ASXL2	up
MPV17	up
SNX17	up
PPM1G	up
NRBP1	up
MRPL33	up
BABAM2	up
YIPF4	up
CRIM1	up
HNRNPLL	up
GALM	up
DHX57	up
MAP4K3	up
MAP4K3-DT	up
THADA	up
PPM1B	up
EPAS1	up
FOXN2	up
FANCL	up
B3GNT2	up
PELI1	up
SERTAD2	up
SLC1A4	up
DUSP11	up
DGUOK	up
KCMF1	up
LINC01943	up
KANSL3	up
LIMS1	up
MIR4435-2HG	up
BCL2L11	up
DBI	up
CLASP1	up
BIN1	up
RAB3GAP1	up
UBXN4	up
MCM6	up
CERS6	up
METTL8	up
HAT1	up
CHN1	up
ATP5MC3	up
HNRNPA3	up
TTN	up
CCDC141	up
LINC01934	up
ITGA4	up
INPP1	up
NAB1	up
COQ10B	up
CFLAR	up
BMPR2	up
CTLA4	up
ICOS	up
BARD1	up
XRCC5	up
ARPC2	up
ATG9A	up
SGPP2	up
MFF	up
AGFG1	up
SP140	up
SP100	up
CAB39	up
UBE2F	up
HDLBP	up
ATG4B	up
PDCD1	up
ITPR1	up
BHLHE40-AS1	up
SRGAP3	up
CAMK1	up
SLC4A7	up
CMTM6	up
CTNNB1	up
UQCRC1	up
RHOA	up
GNAI2	up
MAPKAPK3	up
ACY1	up
ALAS1	up
PPM1M	up
ARHGEF3	up
ABHD6	up
PXK	up
LRIG1	up
KBTBD8	up
CBLB	up
CD96	up
CD200	up
CD200R1	up
TIGIT	up
NDUFB4	up
PARP14	up
NUDT16	up
CDV3	up
RNF7	up
SMC4	up
TRIM59	up
GOLIM4	up
DVL3	up
MAGEF1	up
XXYLT1	up
TFRC	up
PAK2	up
SH3BP2	up
AFAP1	up
CLNK	up
RAB28	up
BOD1L1	up
LAP3	up
RBPJ	up
ATP8A1	up
ATP10D	up
TXK	up
CLOCK	up
AREG	up
CXCL13	up
HERC5	up
H2AFZ	up
CISD2	up
TET2	up
PAPSS1	up
MAD2L1	up
TNIP3	up
TMEM154	up
KLHL2	up
HMGB2	up
CASP3	up
ACSL1	up
RETREG1	up
GZMA	up
PLPP1	up
IL6ST	up
MAP3K1	up
MAST4	up
MCCC2	up
CERT1	up
ARSB	up
TMEM167A	up
RASA1	up
GLRX	up
PAM	up
AP3S1	up
LMNB1	up
2003-03-01	up
VDAC1	up
SKP1	up
CTNNA1	up
MZB1	up
NR3C1	up
CD74	up
CCDC69	up
CNOT8	up
HAVCR2	up
PTTG1	up
LCP2	up
TSPAN17	up
DBN1	up
PHYKPL	up
MGAT1	up
GMDS	up
ECI2	up
LYRM4	up
NEDD9	up
GFOD1	up
JARID2	up
TPMT	up
SOX4	up
HIST1H3D	up
HIST1H2BN	up
ZSCAN9	up
ZFP57	up
MRPS18B	up
HCP5	up
DDX39B	up
CSNK2B	up
ATF6B	up
PSMB8	up
SMIM29	up
DEF6	up
FKBP5	up
KCNK5	up
TFEB	up
DNPH1	up
YIPF3	up
SUPT3H	up
MCM3	up
HMGN3	up
AKIRIN2	up
PNISR	up
PRDM1	up
CD164	up
SGK1	up
HBS1L	up
AHI1	up
ADAT2	up
PHACTR2	up
PLAGL1	up
TAB2	up
SYNJ2	up
DYNLT1	up
FAM120B	up
PRKAR1B	up
SNX8	up
CHST12	up
TTYH3	up
CYTH3	up
RAC1	up
RPA3	up
ETV1	up
AHR	up
OSBPL3	up
RALA	up
CDK13	up
PSMA2	up
BLVRA	up
VOPP1	up
ASL	up
LIMK1	up
LAT2	up
RHBDD2	up
POR	up
TMEM120A	up
MDH2	up
HSPB1	up
PHTF2	up
TMEM243	up
SRI	up
CASD1	up
PON2	up
SLC25A13	up
SEM1	up
BRI3	up
ARPC1B	up
PDAP1	up
ATP5MF	up
AGFG2	up
AP1S1	up
NAMPT	up
LRRN3	up
BMT2	up
ING3	up
FAM3C	up
ARF5	up
AHCYL2	up
STMP1	up
CREB3L2	up
HIPK2	up
TCAF2	up
ZNF282	up
ATP6V0E2	up
SLC4A2	up
PTPRN2	up
AGPAT5	up
PRAG1	up
FDFT1	up
CSGALNACT1	up
BNIP3L	up
DUSP4	up
RAB11FIP1	up
IKBKB	up
TOX	up
TMEM70	up
PKIA	up
FABP5	up
TMEM64	up
GEM	up
MTDH	up
LAPTM4B	up
POLR2K	up
RNF19A	up
ZNF706	up
RAD21	up
MRPL13	up
ATAD2	up
SQLE	up
PVT1	up
SLA	up
AGO2	up
LY6E	up
NAPRT	up
PLEC	up
GRINA	up
CYC1	up
FBXL6	up
SMARCA2	up
JAK2	up
UHRF2	up
ZDHHC21	up
PLIN2	up
MLLT3	up
CDKN2A	up
VCP	up
FAM214B	up
TLN1	up
CLTA	up
POLR1E	up
GCNT1	up
GNAQ	up
C9orf64	up
HNRNPK	up
SEMA4D	up
AUH	up
NFIL3	up
SLC35D2	up
GNG10	up
UGCG	up
WHRN	up
PHF19	up
CNTRL	up
SLC2A8	up
C9orf16	up
SPTAN1	up
PKN3	up
LINC00963	up
RAPGEF1	up
REXO4	up
SARDH	up
BRD3	up
NOTCH1	up
PHPT1	up
EDF1	up
CLIC3	up
ABCA2	up
NPDC1	up
UAP1L1	up
NRARP	up
ADARB2	up
ATP5F1C	up
GATA3	up
NUDT5	up
OPTN	up
STAM	up
COMMD3	up
ZEB1	up
ITGB1	up
CREM	up
RASSF4	up
NCOA4	up
SGMS1	up
CISD1	up
ARID5B	up
SRGN	up
TSPAN14	up
CCSER2	up
MINPP1	up
ACTA2	up
CH25H	up
KIF20B	up
KIF11	up
FRA10AC1	up
TCTN3	up
ENTPD1	up
ENTPD1-AS1	up
PGAM1	up
ERLIN1	up
OGA	up
ARL3	up
GSTO1	up
SMC3	up
AFAP1L2	up
FAM160B1	up
BAG3	up
INPP5F	up
PLEKHA1	up
BUB3	up
EPS8L2	up
TALDO1	up
CD151	up
TOLLIP	up
CTSD	up
LSP1	up
NAP1L4	up
CARS	up
ZNF195	up
MTRNR2L8	up
PSMA1	up
TSG101	up
CD59	up
CD82	up
PTPRJ	up
MS4A6A	up
TMEM216	up
POLR2G	up
SLC3A2	up
PLAAT3	up
SPINDOC	up
COX8A	up
TRPT1	up
DNAJC4	up
PRDX5	up
CAPN1	up
SLC25A45	up
FAM89B	up
CTSW	up
FIBP	up
DRAP1	up
SF3B2	up
RAB1B	up
RBM4	up
GRK2	up
POLD4	up
PPP1CA	up
CORO1B	up
PITPNM1	up
NDUFS8	up
TCIRG1	up
NUMA1	up
LAMTOR1	up
UCP2	up
SERPINH1	up
MYO7A	up
PAK1	up
EED	up
CTSC	up
SRSF8	up
BIRC3	up
CASP1	up
CARD16	up
CARD17	up
SLC35F2	up
RDX	up
LAYN	up
CD3D	up
CD3G	up
UBASH3B	up
ETS1	up
NINJ2	up
WNK1	up
CCND2	up
CD27	up
VAMP1	up
GAPDH	up
PTMS	up
LAG3	up
TPI1	up
PTPN6	up
CLSTN3	up
CLEC2D	up
CLECL1	up
CLEC2B	up
KLRC2	up
SMIM10L1	up
DUSP16	up
ZCRB1	up
NELL2	up
PCED1B	up
HDAC7	up
TMEM106C	up
FMNL3	up
CERS5	up
LIMA1	up
GRASP	up
KRT86	up
ATP5MC2	up
CBX5	up
COPZ1	up
TESPA1	up
BLOC1S1	up
CD63	up
CDK2	up
IKZF4	up
MYL6B	up
MYL6	up
NABP2	up
ARHGAP9	up
TBK1	up
PHLDA1	up
CRADD	up
TMPO	up
UHRF1BP1L	up
GNPTAB	up
CHST11	up
ISCU	up
SSH1	up
ATP2A2	up
PTPN11	up
OAS1	up
OAS3	up
SRSF9	up
DYNLL1	up
OASL	up
RSRC2	up
SBNO1	up
NCOR2	up
UBC	up
CRYL1	up
PARP4	up
POMP	up
LINC00426	up
HMGB1	up
PROSER1	up
FOXO1	up
ELF1	up
DGKH	up
DLEU2	up
WDFY2	up
CKAP2	up
TBC1D4	up
RBM26	up
NDFIP2	up
BIVM	up
PCK2	up
REC8	up
GZMB	up
MIS18BP1	up
LINC01588	up
PSMC6	up
HIF1A	up
MTHFD1	up
AKAP5	up
FUT8	up
ACTN1	up
ERH	up
SUSD6	up
SIPA1L1	up
GPATCH2L	up
VASH1	up
RIN3	up
ASB2	up
IFI27L2	up
EIF5	up
ATP5MPL	up
NOP10	up
LPCAT4	up
GOLGA8B	up
SRP14	up
CCDC32	up
CCNDBP1	up
TP53BP1	up
SERF2	up
EID1	up
ATP8B4	up
GABPB1	up
RAB27A	up
MYO1E	up
LACTB	up
CIAO2A	up
PLEKHO2	up
ANP32A	up
DRAIC	up
PKM	up
COX5A	up
MAN2C1	up
TBC1D2B	up
AKAP13	up
MRPS11	up
MFGE8	up
IQGAP1	up
FAM174B	up
MEF2A	up
ADAMTS17	up
TARSL2	up
SYNGR3	up
ELOB	up
PAQR4	up
MGRN1	up
ALG1	up
CARHSP1	up
GSPT1	up
ARL6IP1	up
GDE1	up
GGA2	up
LINC02195	up
IL4R	up
IL21R	up
ATXN2L	up
CD2BP2	up
ORAI3	up
C16orf87	up
NUDT21	up
MT2A	up
MT1X	up
CPNE2	up
ADGRG5	up
ADGRG1	up
KIFC3	up
FHOD1	up
NUTF2	up
SLC7A6	up
COG4	up
IST1	up
GLG1	up
MAF	up
CDYL2	up
CMIP	up
HSBP1	up
SLC7A5	up
CPNE7	up
YWHAE	up
INPP5K	up
PSMB6	up
RNF167	up
PFN1	up
TXNDC17	up
RNASEK	up
C17orf49	up
GABARAP	up
TNFSF12	up
VAMP2	up
LLGL1	up
ALDH3A2	up
MAP2K3	up
COPRS	up
CCL3	up
ZNHIT3	up
LASP1	up
ACLY	up
STAT3	up
VPS25	up
NBR1	up
SLC25A39	up
MAP3K14	up
NPEPPS	up
SPATA20	up
SCPEP1	up
SKA2	up
YPEL2	up
CLTC	up
PSMC5	up
CD79B	up
PRKCA	up
PRKAR1A	up
SUMO2	up
LLGL2	up
PRPSAP1	up
SEC14L1	up
SYNGR2	up
MCRIP1	up
ASPSCR1	up
CENPX	up
DCXR	up
SLC16A3	up
CD7	up
CYBC1	up
METRNL	up
TGIF1	up
NDUFV2	up
LDLRAD4	up
GALNT1	up
MBD2	up
PMAIP1	up
BSG	up
POLR2E	up
GNA15	up
PIP5K1C	up
PLIN3	up
CLPP	up
CD70	up
XAB2	up
NDUFA7	up
RAB11B	up
UBL5	up
ACP5	up
WDR83OS	up
GET3	up
CALR	up
STX10	up
MRI1	up
BST2	up
CCDC124	up
LSM4	up
COPE	up
DDX49	up
GPI	up
IGFLR1	up
ARHGAP33	up
CAPNS1	up
PSMD8	up
ACTN4	up
ECH1	up
HNRNPL	up
LINC01480	up
POU2F2	up
CALM3	up
SLC1A5	up
AP2S1	up
BBC3	up
NAPA	up
ZSWIM9	up
CA11	up
BAX	up
GYS1	up
JOSD2	up
PPP2R1A	up
TFPT	up
LAIR2	up
KIR2DL4	up
NCR1	up
ZNF580	up
FKBP1A	up
SIRPB1	up
SIRPG	up
PTPRA	up
SNX5	up
TPX2	up
COMMD7	up
RALY	up
MAP1LC3A	up
GSS	up
EIF6	up
SCAND1	up
CNBD2	up
SLA2	up
TOX2	up
ADA	up
PIGT	up
UBE2V1	up
CEBPB	up
BCAS4	up
PFDN4	up
GNAS	up
CTSZ	up
SAMSN1	up
NRIP1	up
BTG3	up
MIR155HG	up
APP	up
CCT8	up
BACH1	up
TIAM1	up
SOD1	up
RCAN1	up
CBR3	up
HMGN1	up
ABCG1	up
SLC25A1	up
RANBP1	up
DDT	up
RHBDD3	up
UQCR10	up
PIK3IP1	up
HMOX1	up
MCM5	up
IFT27	up
MPST	up
KCTD17	up
IL2RB	up
APOBEC3C	up
APOBEC3D	up
APOBEC3G	up
XRCC6	up
TSPO	up
PARVB	up
FAM118A	up
GRAMD4	up
TBC1D22A	up
ALG12	up
PIM3	up
ODF3B	up
NHS	up
SH3KBP1	up
GK	up
FOXP3	up
TSR2	up
MAGEH1	up
MSN	up
DLG3	up
IL2RG	up
P2RY10	up
ITM2A	up
SH3BGRL	up
BEX3	up
ACSL4	up
PHF6	up
LAGE3	up
IL9R	up
RPS4Y1	up
ZFY	up
PRKY	up
USP9Y	up
DDX3Y	up
UTY	up
KDM5D	up
EIF1AY	up
RPL22	down
RERE	down
DHRS3	down
IFFO2	down
RPL11	down
LDLRAP1	down
PTP4A2	down
RPS8	down
ZSWIM5	down
HOOK1	down
NFIA	down
PATJ	down
USP1	down
CTH	down
RPL5	down
S1PR1	down
KCNA3	down
DENND2D	down
C1orf162	down
AP4B1	down
TENT5C	down
LINC00623	down
CD160	down
HIST2H2AC	down
S100A10	down
RPS27	down
LMNA	down
ETV3	down
FCRL6	down
CD48	down
SLAMF7	down
LY9	down
F11R	down
XCL2	down
XCL1	down
GLUL	down
CFH	down
BTG2	down
IL10	down
FCMR	down
CD55	down
TP53BP2	down
RHOU	down
AKT3	down
RNF144A	down
FAM49A	down
FEZ2	down
RPS27A	down
PAIP2B	down
EXOC6B	down
RAB11FIP5	down
TMSB10	down
TMEM150A	down
INPP4A	down
RPL31	down
DPP4	down
ITGA6	down
UBE2E3	down
SLC40A1	down
SLC39A10	down
PLCL1	down
EEF1B2	down
RPL37A	down
ARL4C	down
GPR35	down
RPL32	down
SH3BP5	down
PLCL2	down
SATB1	down
SATB1-AS1	down
LINC02084	down
CRTAP	down
RPSA	down
RPL14	down
CACNA2D2	down
C3orf18	down
RPL29	down
NECTIN3	down
PLXND1	down
TRPC1	down
GYG1	down
SERP1	down
RPL35A	down
CTBP1-DT	down
LYAR	down
NSG1	down
KLF3	down
RPL9	down
DANCR	down
SLC4A4	down
PLAC8	down
LEF1	down
RPL34	down
FAM241A	down
IL15	down
NR3C2	down
RPS3A	down
LINC02273	down
IL7R	down
RPL37	down
PARP8	down
PIK3R1	down
IQGAP2	down
F2R	down
SSBP2	down
RPS23	down
TMEM161B-AS1	down
CAST	down
FER	down
TNFAIP8	down
LINC01184	down
IRF1	down
TCF7	down
EGR1	down
ARHGAP26	down
PPP2R2B	down
ADRB2	down
RPS14	down
RGS14	down
GRK6	down
PRR7	down
RNF130	down
SERPINB6	down
TUBB2A	down
MYLIP	down
FLOT1	down
IER3	down
TNF	down
GPSM3	down
RPS18	down
PHF1	down
RPL10A	down
PIM1	down
CCND3	down
TRERF1	down
ENPP5	down
RCAN2	down
EEF1A1	down
CRYBG1	down
SCML4	down
SESN1	down
CALHM6	down
DCBLD1	down
RPS12	down
IFNGR1	down
PERP	down
CITED2	down
AIG1	down
ZNF853	down
TOMM7	down
CHN2	down
SNHG15	down
IGFBP3	down
IKZF1	down
AUTS2	down
STAG3	down
CUX1	down
AASS	down
IMPDH1	down
GIMAP7	down
GIMAP4	down
GIMAP2	down
GIMAP1	down
GIMAP5	down
WDR86	down
WDR86-AS1	down
ZDHHC2	down
SORBS3	down
CLU	down
FZD3	down
GTF2E2	down
ZNF703	down
RPS20	down
CHD7	down
PDE7A	down
MYBL1	down
SGK3	down
SNHG6	down
ZBTB10	down
RIPK2	down
CPQ	down
RPL30	down
PABPC1	down
SNTB1	down
LINC00861	down
PCAT1	down
MYC	down
RPL8	down
KDM4C	down
RPS6	down
GLIPR2	down
ANXA1	down
TLE4	down
TLE1	down
GKAP1	down
SLC44A1	down
STOM	down
RPL35	down
FAM102A	down
RPL7A	down
PRKCQ-AS1	down
MLLT10	down
PIP4K2A	down
ARHGAP12	down
ANK3	down
SIRT1	down
DDX21	down
VSIR	down
CDHR1	down
PDCD4	down
TCF7L2	down
BNIP3	down
IFITM2	down
IFITM1	down
IFITM3	down
RPLP2	down
CDKN1C	down
RPL27A	down
DENND5A	down
SWAP70	down
DKK3	down
RRAS2	down
RPS13	down
TRIM44	down
MS4A1	down
AHNAK	down
EEF1G	down
RASGRP2	down
MALAT1	down
IL18BP	down
PLEKHB1	down
RPS3	down
PDGFD	down
BCL9L	down
RPS25	down
SORL1	down
FEZ1	down
SLC2A3	down
RIMKLB	down
CD69	down
LINC02446	down
STYK1	down
YBX3	down
PLEKHA5	down
CPNE8	down
BIN2	down
ITGA5	down
GTSF1	down
RPL41	down
IL23A	down
HELB	down
PLXNC1	down
TMCC3	down
SH2B3	down
RPLP0	down
PXN	down
VPS37B	down
LINC00944	down
STX2	down
RPL21	down
SPART	down
TPT1	down
PIBF1	down
RASA3	down
NDRG2	down
NFKBIA	down
RPS29	down
RPL36AL	down
PTGDR	down
PTGER2	down
SYNE2	down
MPP5	down
SYNJ2BP	down
NPC2	down
FOS	down
CALM1	down
TC2N	down
GPR132	down
APBA2	down
TMOD2	down
DENND4A	down
SMAD3	down
NEO1	down
BCL2A1	down
SLCO3A1	down
NME4	down
RPS2	down
MMP25-AS1	down
IL32	down
PRKCB	down
TENT4B	down
GNAO1	down
BBS2	down
ZCCHC14	down
RPL13	down
C17orf107	down
SREBF1	down
RPL23A	down
PLXDC1	down
RPL19	down
THRA	down
CCR7	down
RPL27	down
TBX21	down
FAM117A	down
DYNLL2	down
CYB561	down
ICAM2	down
ERN1	down
PITPNC1	down
RPL38	down
CD300A	down
RNF157	down
SNHG16	down
TNRC6C	down
SOCS3	down
YES1	down
PTPRM	down
RNF138	down
PSTPIP2	down
RPL17	down
RAB27B	down
MALT1	down
MBP	down
HSBP1L1	down
MIDN	down
RPS15	down
GADD45B	down
MATK	down
EEF2	down
RPL36	down
TNFSF14	down
RPS28	down
TRMT1	down
IER2	down
RPL18A	down
SSBP4	down
UBA52	down
GATAD2A	down
FXYD7	down
LSR	down
DMKN	down
SPINT2	down
RPS16	down
EGLN2	down
TGFB1	down
PLAUR	down
BCL3	down
FOSB	down
PPM1N	down
EMP3	down
FLT3LG	down
MYADM	down
TSEN34	down
RPS9	down
RPL28	down
ZNF583	down
RPS5	down
PLCB1	down
ANKEF1	down
SAMHD1	down
RPS21	down
LIME1	down
MX2	down
COL6A2	down
PRMT2	down
BID	down
BCR	down
XBP1	down
RPL3	down
SYNGR1	down
SMDT1	down
P2RY8	down
SAT1	down
RPS4X	down
MAGEE1	down
RPL36A	down
ZMAT1	down
BEX5	down
BEX2	down
SLC25A43	down
NKRF	down
RPL39	down
FHL1	down
RPL10	down
SLC10A3	down
GAB3	down

## Sheet: Pan TRM signature
Pan-TRM gene signature
Gene	Direction
CAPG	UP
SMIM3	UP
ATP1B1	UP
RCAN3	UP
ADAM19	UP
CD9	UP
ITGA1	UP
IL2	UP
ZNF683	UP
SPRY1	UP
SPINK2	UP
CKLF	UP
IL7R	UP
CXCR3	UP
TMEM200A	UP
DPP4	UP
TOB1	UP
NCF4	UP
XCL1	UP
SPINT2	UP
KLRC1	UP
CCR7	UP
OXNAD1	UP
PTGER4	UP
LINC02446	UP
ITM2C	UP
PAG1	UP
CYTOR	UP
CD8A	UP
LGALS3	UP
GSTK1	UP
CD55	UP
PGK1	UP
PARP8	UP
TMEM14C	UP
ITM2B	UP
JAML	UP
STK17B	UP
HOPX	UP
CDC14A	UP
CD226	UP
AQP3	UP
PFKFB3	UP
RETREG1	UP
ARHGEF12	UP
GLUL	UP
CAMK4	UP
RASGRF2	UP
SESN1	UP
CXCR6	UP
PTGER2	UP
NBL1	UP
ABRACL	UP
PLXDC1	UP
SUSD3	UP
BIK	UP
CCR2	UP
CLIC5	UP
NECTIN3	UP
FKBP11	UP
EVL	UP
PRKCQ-AS1	UP
LDLRAD4	UP
STAT4	UP
CD248	UP
ZFP36L2	UP
ANTXR2	UP
GSTM3	UP
PATJ	UP
SLAMF1	UP
MSH3	UP
MYC	UP
THEMIS	UP
LAIR1	UP
SCML4	UP
ID2	UP
SMPD3	UP
MMD	UP
ANKRD28	UP
IGHV1-3	UP
WDR86-AS1	UP
IL18RAP	UP
GRAP2	UP
NLRP6	UP
SORBS3	UP
KATNAL1	UP
LTC4S	UP
USP20	UP
PELO	UP
VSIR	UP
KLHL6	UP
LINC01871	UP
SETD7	UP
LINC00892	UP
CD101	UP
SLC29A2	UP
PLCB1	UP
PERP	UP
TTC9	UP
AHR	UP
CYP4F22	UP
RORA	UP
DAPK2	UP
SNTA1	UP
TPT1	UP
TIMP1	UP
MYBL1	UP
RGS9	UP
IL23A	UP
RGL4	UP
CALY	UP
BAMBI	UP
PARD6G	UP
ZNF512B	UP
STX3	UP
FAM241A	UP
IGFBP3	UP
DSE	UP
IFNG-AS1	UP
DUSP6	UP
FLT3LG	UP
SLC66A3	UP
DEGS1	UP
IKZF1	UP
NFKBIA	UP
GIMAP5	UP
ZNF609	UP
AKT3	UP
S100A11	UP
ITGAE	UP
KIF5C	UP
ALOX5AP	UP
PLP2	UP
KLRB1	UP
SLC16A10	UP
CMTM8	UP
TNFRSF25	UP
PPP1R3B	UP
TMCC3	UP
SPEF2	UP
SSBP2	UP
GPD1L	UP
RNF144A	UP
LTB	UP
IRS2	UP
ENPP5	UP
CCR1	UP
MTM1	UP
LST1	UP
CISH	UP
CALHM6	UP
DHRS3	UP
ATP10A	UP
GALNT6	UP
CASS4	UP
TEPP	UP
SNX9	UP
ZNRF1	UP
CCR6	UP
NUGGC	UP
IFI44	UP
PLXND1	UP
SMARCD3	UP
SATB1-AS1	UP
IL10	UP
FHL1	UP
CHRM3-AS2	UP
ERMP1	UP
NMUR1	UP
EEF1AKMT1	UP
CST7	Down
KLRG1	Down
NKG7	Down
TYROBP	Down
PLEK	Down
IKZF2	Down
PHACTR2	Down
S1PR5	Down
EOMES	Down
FLNA	Down
FCRL3	Down
FAM49A	Down
GZMA	Down
LITAF	Down
APMAP	Down
LYST	Down
TOX	Down
LPCAT1	Down
SPRY2	Down
C1orf21	Down
ZEB2	Down
KLF2	Down
TNFRSF9	Down
DUSP2	Down
ARPC5L	Down
TNFRSF4	Down
KIR2DL1	Down
ITGB2	Down
GAS7	Down
CMC1	Down
ITPRIP	Down
MT2A	Down
KIR2DL3	Down
FCGR3A	Down
DYRK1B	Down
KLRF1	Down
CYTH3	Down
MTSS1	Down
PLCG2	Down
STX11	Down
FGFBP2	Down
EPHA4	Down
GZMK	Down
A2M	Down
LIMD2	Down
TGFBR3	Down
VIPR2	Down
UTS2	Down
A2M-AS1	Down
STMN1	Down
NEAT1	Down
CCL3	Down
DGKZ	Down
RAB37	Down
NELFCD	Down
BLVRA	Down
MT1E	Down
FAM43A	Down
VNN2	Down
SNX30	Down
DRAIC	Down
TNFRSF18	Down
TTC16	Down
PRR5L	Down
SEMA4A	Down
ADGRG1	Down
LAT2	Down
KRT86	Down
ENC1	Down
VCAM1	Down
KIR3DL1	Down
LAIR2	Down

## Sheet: Pan TEX signature
Pan TEX signature
Gene	Direction
RGS1	UP
COTL1	UP
CD74	UP
DUSP4	UP
CD27	UP
CYTOR	UP
FABP5	UP
CD2	UP
ITM2C	UP
IFI16	UP
LY6E	UP
CALM3	UP
EIF4EBP1	UP
CD8A	UP
APOBEC3D	UP
CARD16	UP
GAPDH	UP
LGALS9	UP
GZMA	UP
ICOS	UP
LAG3	UP
OASL	UP
MIR155HG	UP
BST2	UP
MX1	UP
MIR4435-2HG	UP
LYST	UP
WNK1	UP
SIRPG	UP
PTTG1	UP
IKZF3	UP
APOBEC3G	UP
PDCD1	UP
TOX	UP
ITM2A	UP
HNRNPLL	UP
TIGIT	UP
HSPB11	UP
RBPJ	UP
EPSTI1	UP
VCAM1	UP
MXD4	UP
NINJ2	UP
ABCG1	UP
TYMP	UP
SH3KBP1	UP
MKI67	UP
IRF9	UP
IFI35	UP
ISG15	UP
APOBEC3C	UP
IFI6	UP
CD38	UP
PLSCR1	UP
ALOX5AP	UP
LAP3	UP
ST8SIA1	UP
CD70	UP
OAS1	UP
GALNT2	UP
HMGB2	UP
CXCR6	UP
OAS3	UP
IFI44L	UP
GNG5	UP
ASB2	UP
RAB3GAP1	UP
TAP1	UP
DRAP1	UP
DRAIC	UP
CTLA4	UP
CENPE	UP
CD200R1	UP
TNFSF10	UP
JAML	UP
NELL2	UP
CCR4	UP
TNIP3	UP
CORO1B	UP
TMPO	UP
RGS10	UP
PSME2	UP
HMGN2	UP
PSMB8	UP
EVL	UP
CENPF	UP
GGA2	UP
AIF1	UP
SP100	UP
CXCL13	UP
SEMA4A	UP
PTPRJ	UP
ARID5B	UP
SEM1	UP
SGPP2	UP
NDUFC1	UP
TOX2	UP
BARD1	UP
FASLG	UP
CCL5	UP
FKBP1A	UP
LAYN	UP
PTMS	UP
ITGAE	UP
CD82	UP
PTPRN2	UP
S100PBP	UP
UQCR10	UP
FAM53B	UP
GLCCI1	UP
HERC5	UP
PYCARD	UP
RCAN3	UP
PCED1B	UP
MLLT3	UP
SIT1	UP
IL9R	UP
BTG3	UP
B3GNT2	UP
CDCA7	UP
NAB1	UP
PLPP1	UP
IFI44	UP
EPN2	UP
CCND2	UP
RAB27A	UP
MT2A	UP
CLTA	UP
OAZ1	UP
PARK7	UP
CLEC2D	UP
CHST12	UP
TESC	UP
CCDC141	UP
HMGB1	UP
SMC4	UP
EIF2AK2	UP
GALM	UP
PPDPF	UP
ATP5IF1	UP
DZIP3	UP
GCNT1	UP
CSF1	UP
BLVRA	UP
NDUFA7	UP
BICDL1	UP
ARMH1	UP
CHST11	UP
PARP14	UP
ITGA1	UP
MT1F	UP
OAS2	UP
CPNE2	UP
ACP5	UP
IFIH1	UP
RSAD2	UP
IFI27L2	UP
ETFB	UP
P2RY10	UP
ATP5MC3	UP
NDC80	UP
NDUFA13	UP
CAPG	UP
RALA	UP
LMNB1	UP
BMF	UP
TNFSF4	UP
NFIL3	UP
TANK	UP
PSMB3	UP
SKA2	UP
TXNDC17	UP
SP140	UP
CD3D	UP
ZNRF1	UP
OTULIN	UP
AP1S1	UP
SLF1	UP
MCM5	UP
SYNJ1	UP
LCP2	UP
UCP2	UP
SNAP47	UP
GZMH	UP
AHI1	UP
SUSD3	UP
AMIGO2	UP
EPS8L2	UP
RHBDD2	UP
ZDHHC24	UP
LINC01943	UP
COX8A	UP
PFN1	UP
ATP5MPL	UP
TSPAN14	UP
CNP	UP
DNAJC4	UP
NOP10	UP
MYO1C	UP
USP18	UP
PAG1	UP
SLC25A5	UP
NUMA1	UP
FANCL	UP
OTUB1	UP
POMP	UP
CHN1	UP
SH3BGRL3	UP
SEMA4D	UP
TMSB4X	UP
TTN	UP
GNAS	UP
ATAD2	UP
OXNAD1	UP
CMC2	UP
CD96	UP
ZNF518B	UP
CKAP2	UP
PARD6G	UP
FAM160B1	UP
TNFRSF9	UP
TBC1D4	UP
PLEC	UP
TP53INP1	UP
CAPZB	UP
PMEPA1	UP
SMS	UP
ZNF683	UP
UHRF2	UP
GTF2I	UP
CORO1C	UP
ZNF706	UP
CYBC1	UP
MPHOSPH9	UP
RNF19A	UP
CLEC2B	UP
CH25H	UP
PARVG	UP
HM13	UP
PPP1CC	UP
AFAP1L2	UP
SOD1	UP
TESPA1	UP
FBXO6	UP
CCDC146	UP
TRIM59	UP
SPATS2L	UP
LIMA1	UP
SARDH	UP
ATP1B3	UP
TTC24	UP
KRT86	UP
LINC01934	UP
REC8	UP
HSH2D	UP
PDE4DIP	UP
HIBCH	UP
CARHSP1	UP
THEMIS	UP
POLR1A	UP
FAS	UP
PPM1M	UP
IGHV1-3	UP
ZNF580	UP
SLA2	UP
LDLRAD4	UP
PPM1F	UP
APOBEC3H	UP
CDYL2	UP
R3HDM1	UP
NUDT18	UP
CPNE7	UP
PIP5K1C	UP
SGMS1	UP
LGALS8	UP
AHDC1	UP
LINC02195	UP
ANKDD1A	UP
CLPX	UP
HCP5	UP
CD84	UP
DDB2	UP
SBF1	UP
TMEM154	UP
ITPRID2	UP
TBC1D2B	UP
SRP68	UP
C1orf35	UP
VPS25	UP
APOBEC3F	UP
PIGS	UP
AZI2	UP
NDFIP2	UP
ABAT	UP
TSPAN5	UP
HIST1H2BN	UP
GNGT2	UP
RHNO1	UP
PDZD11	UP
DAPP1	UP
NIPSNAP2	UP
CLIC5	UP
CD79B	UP
ARL3	UP
BIVM	UP
SRGAP3	UP
RASSF4	UP
TRIB1	UP
ASB1	UP
GRAMD1B	UP
NUDT14	UP
CRIM1	UP
GRINA	UP
ETV1	UP
TXLNA	UP
TMEM200A	UP
OGG1	UP
BCL2L11	UP
FUT8	UP
ADAT2	UP
CDKN2C	UP
WARS	UP
KIAA0513	UP
UBXN11	UP
SLC2A8	UP
YPEL2	UP
IL10RB	UP
PRKAR1B	UP
DGKH	UP
MAP1LC3A	UP
UNG	UP
AGPAT5	UP
ORMDL3	UP
TTC33	UP
ABHD6	UP
TTYH3	UP
TOLLIP	UP
BTLA	UP
LINC02694	UP
ODF3B	UP
TNFRSF4	UP
ACOT7	UP
LINC01480	UP
SAYSD1	UP
ASPSCR1	UP
DAAM1	UP
EDARADD	UP
CPA5	UP
SLC4A2	UP
NTHL1	UP
IFT27	UP
LRRC8C-DT	UP
TPX2	UP
ING4	UP
MREG	UP
ZNF682	UP
PON2	UP
MZB1	UP
SNX9	UP
RFX7	UP
SLC35F2	UP
LTA	UP
FGGY	UP
ANKRD35	UP
TIAM1	UP
MYO1E	UP
PHF19	UP
CLOCK	UP
ALDH3A2	UP
UBASH3B	UP
FDXR	UP
PLEKHO2	UP
NLRP3	UP
HIPK2	UP
PRMT6	UP
MYL6B	UP
NCF4	UP
GK	UP
RGS16	UP
RDH10	UP
ADCY3	UP
MAST4	UP
ENTPD1	UP
KIR2DL4	UP
BEX3	UP
CLECL1	UP
OLFM2	UP
GEM	UP
LRRN3	UP
IL7R	Down
CD55	Down
TIMP1	Down
PTGER2	Down
MYBL1	Down
RPL5	Down
EEF1B2	Down
EEF1A1	Down
PLAC8	Down
RASGRP2	Down
RPL32	Down
XBP1	Down
PABPC1	Down
KLF2	Down
RPS3A	Down
KLF3	Down
TYROBP	Down
TCF7	Down
TGFB1	Down
RPL34	Down
NFKBIA	Down
S1PR1	Down
TPT1	Down
RPL3	Down
RPLP0	Down
RRAS2	Down
GADD45B	Down
S100A10	Down
EEF1G	Down
RPS6	Down
SATB1	Down
RPL8	Down
RPL9	Down
RPL22	Down
RPL14	Down
MATK	Down
RPS12	Down
LMNA	Down
RPL6	Down
CAMK2N1	Down
SORL1	Down
CALM1	Down
RPL21	Down
RPS13	Down
MXI1	Down
RPS27A	Down
RPS23	Down
SMIM14	Down
RNF130	Down
LINC02256	Down
GLUL	Down
RPL19	Down
MT-ND2	Down
KLRD1	Down
FAM117A	Down
FCGR3A	Down
NR4A3	Down
RPS21	Down
PXN	Down
KLF10	Down
RPS5	Down
VSIG1	Down
NSG1	Down
CHD7	Down
PLEKHG3	Down
PIP4K2A	Down
SH3BP5	Down
RPS18	Down
PELI2	Down
SESN1	Down
RPS3	Down
IFNGR1	Down
NR3C2	Down
NT5E	Down
AHNAK	Down
RPL10	Down
ANXA1	Down
RPS4X	Down
NR1D1	Down
RPS14	Down
SOCS3	Down
DMKN	Down
EIF4B	Down
TLE4	Down
WDR86-AS1	Down
PRKCQ-AS1	Down
HPGD	Down
IER2	Down
FOSB	Down
AIG1	Down
SERPINB6	Down
PLXND1	Down
PLCB1	Down
RPL11	Down
ZSWIM5	Down
CST3	Down
FXYD7	Down
IPO4	Down
RPL35A	Down
RPL7	Down
LITAF	Down
ADD3	Down
LSR	Down
CRYBG1	Down
S1PR5	Down
DSE	Down
RPL37A	Down
BAMBI	Down
RPL10A	Down
EEF2	Down
RPS2	Down
SORBS3	Down
AKT3	Down
SATB1-AS1	Down
PTGDR	Down
SOX13	Down
TUBB2A	Down
DHRS3	Down
SPINT2	Down
C1orf162	Down
SNHG16	Down
TLE1	Down
MMP23B	Down
RAB11FIP5	Down
KLRG1	Down
TRPC1	Down
EMP3	Down
CAST	Down
RPL18A	Down
CFH	Down
FOS	Down
EIF3E	Down
BTG2	Down
RPL29	Down
GKAP1	Down
ZNF853	Down
RPL30	Down
MAPK8	Down
YES1	Down
CD300A	Down
TGFBR3L	Down
FAM241A	Down
RPL17	Down
FEZ1	Down
SYTL1	Down
NME4	Down
FHL1	Down
LINC02273	Down
CDKN1C	Down
SNHG15	Down
P2RY8	Down
TCF7L2	Down
CYB561	Down
LPCAT1	Down
DENND4A	Down
FXYD1	Down
CTH	Down
ZBTB10	Down
KLF5	Down
ZMAT1	Down
HOTAIRM1	Down
IL5RA	Down
TNRC6C	Down
SWAP70	Down
GPR35	Down
CUX1	Down
C3orf18	Down
SLCO3A1	Down
ICAM2	Down
SPART	Down
ADRB2	Down
COL6A2	Down
PLAUR	Down
CLCF1	Down
BAZ2B	Down
SSBP2	Down
EVA1C	Down
ZCCHC14	Down
HOOK1	Down
SGK3	Down
RIOX2	Down
PERP	Down
PDZD4	Down
PLCL1	Down
SH2B3	Down
CCDC112	Down
CD160	Down
SLC44A1	Down
IL23A	Down
CACNA2D2	Down
SLC39A10	Down
C10orf143	Down
ITGA6	Down
ALG14	Down
BCR	Down
RAB27B	Down
IER3	Down
PRR7	Down
NFIA	Down
PLEKHB1	Down
SYNGR1	Down
GALNT12	Down
F11R	Down
NDRG2	Down
GALNT3	Down
AUTS2	Down
ITGA5	Down
ZNF583	Down
PRKAB2	Down
RNF144A	Down
C1orf21	Down
DPP4	Down
ETV3	Down
WDR86	Down
CHI3L2	Down
PLEKHA5	Down
ANK3	Down
CITED4	Down
ANKEF1	Down
SNAI1	Down
IFFO2	Down
ZNF296	Down
TMEM63A	Down
IFITM3	Down
ULK4	Down
PPP1R2C	Down
SLC25A43	Down
LRATD2	Down
SLC12A7	Down
PTPRM	Down
PCAT1	Down
PZP	Down
FAM49A	Down
LINC00402	Down
NCKAP1	Down
OSBPL5	Down
TESMIN	Down
ENPP5	Down
SLC40A1	Down
TMCC3	Down
