# Supplementary material for: Antigen reactivity defines tissue-resident memory and exhausted T cells in tumors
Source: Nat Immunol. 2025 Dec 29;27(1):98–109. doi: 10.1038/s41590-025-02347-9 (PMC12764432; doi:10.1038/s41590-025-02347-9)
Supplement: Supplementary file 6 — Human donor information. [file 41590_2025_2347_MOESM6_ESM.xlsx]

## Sheet: Breast Tissue Donors
								Hormone receptor expression
Donor ID	Sex	Age (yrs)	Source	Flow Cytometry (Fig1)	CITEseq (Fig1)	Restim (Fig 2)	Tissues	ER	PR	HER2	Chemotherapy	Radiation	Checkpoint blockade/immunotheraputics/biologics	Breast cancer Type		Further Notes
BC01	Female	49	SVHM	Yes			Tumour, adjacent healthy tissue, and contralateral healthy tissue (from unaffected breast)	Positive	Positive	Negative	No	No	No	Invasive Ductal Carcinoma (IDC)
BC02	Female	47	SVHM	Yes			Tumor and adjacent healthy tissue	Positive	Positive	Negative	No	No	No	Infiltrating Ductal Carcinoma NOS
BC03	Female	57	SVHM	Yes			Tumor and adjacent healthy tissue	Positive	Positive	Negative	No	No	No	Invasive Ductal Carcinoma (IDC)
BC04	Female	45	SVHM	Yes			Tumor and adjacent healthy tissue	Positive	Positive	Negative	No	No	No	Invasive carcinoma
BC05	Female	48	SVHM	Yes			Tumor and adjacent healthy tissue	Positive	Positive	Negative	No	No	No	Invasive papillary carcinoma
BC06	Female	54	SVHM		Yes	Yes	Only received healthy tissue from breast with tumor	Positive	Positive	Negative	No	No	No	Invasive Lobular Carcinoma (ILC)
BC07	Female	52	SVHM		Yes	Yes	Patient had bilateral tumors. We got tissue from L and R tumor, and healthy tissue from L tumor	Positive	Positive	Negative	No	No	No	Invasive Lobular Carcinoma (ILC)
BC08	Female	79	SVHM		Yes	Yes	Tumor and adjacent healthy tissue	Positive	Positive	Negative	No	No	No	Invasive mucinous carcinoma
BC09	Female	49	SVHM		Yes	Yes	Tumor and adjacent healthy tissue	Positive	Positive	Negative	No	No	No	Invasive mucinous carcinoma
BC10	Female	59	SVHM		Yes	Yes	Tumor and adjacent healthy tissue	Positive	Positive	Negative	No	No	No	Invasive carcinoma
BC11	Female	60	ADTB		Yes		Healthy tissue from deceased donor	-	-	-	-	-	-	-		Donation after brain death
BC12	Female	64	SVHM		Yes	Yes	Tumor, adjacent tissue, and tissue from unaffected breast	Positive	Positive	Negative	No	No	No	NA
BC13	Female	65	SVHM		Yes	Yes	Adjacent healthy tissue only. Tumour too small	Positive	Positive	Negative	No	No	No	NA
BC14	Female	74	SVHM			Yes	Tumour and adjacent healthy tissue	Positive	Positive	Negative	No	No	No	NA
BC15	Female	84	VCB			Yes	Tumour only	Positive	Negative	Positive	No	No	No	Invasive Lobular Carcinoma (ILC)		Many co-morbidities including prior lung cancer
BC16	Female	38	VCB			Yes	Tumour and adjacent healthy tissue	Positive	Positive	Negative	No	No	No	Invasive Lobular Carcinoma (ILC)
BC18	Female	79	VCB			Yes	Tumour and adjacent healthy tissue	Negative	Negative	Positive	No	No	No	Invasive carcinoma
BC20	Female	69	VCB			Yes	Tumour and adjacent healthy tissue	Negative	Negative	Negative	Yes	NA	Yes	Large fungating triple neg tumor, did not respond to neo-adjuvant chemo

## Sheet: Liver Tissue Donors
Donor ID	Sex	Age (yrs)	Source	CITEseq (Fig3)	Tissues
HC01	Male	57	Austin	Yes	Tumour (liver met), distal healthy liver
HC04	Female	38	Austin	Yes	Tumour (liver met), distal healthy liver
HC05	Male	65	Austin	Yes	Tumour (liver met), distal healthy liver
HC06	Female	30	ADTB	Yes	Healthy Liver donor
HC07	Female	57	Austin	Yes	Tumour (liver met), distal healthy liver
HC08	Female	55	ADTB	Yes	Healthy Liver donor

## Sheet: CycIF Donors
Slide ID	patient ID	CHTN ID	cycles	channels	ome.tif image size	segmented cells	gender	age	race	BC subtype/Histologic subtype	Histology notes	Glandular	NuclearPlei	Mitotic	Overall Grade (of)	DCIS	Patterns	PT score	PN score	ER	PR	HER2	KI67
LSP26499	BC1	MAD22-00471	16	70	95 GB	116803	F	72	Caucasian	Invasive ductal carcinoma with mucinous features	none	3	2	1	2 (6 or 7)	present	Cribiform/Solid	pT2	pN0	100	100	ISH-neg (no amp)	n/a
LSP26504	BC2	MAD24-00234	16	70	66 GB	126175	F	46	Caucasian	Invasive carcinoma of no special type (ductal)	none	2	2	2	2 (6 or 7)	present	n/a	pT3	pN3a	91-100	91-100	IHC-negative (1+)	n/a
LSP26590	BC3	MAD22-839	15	65	15 GB	61284	F	79	Caucasian	Invasive carcinoma of no special type (ductal)	Mucinous and papillary components	3	3	1	2 (6 or 7)	present	Cribiform	pT2	pN0	91-100	70	IHC (2+), ISH-neg (no amp)	4
LSP26594	BC4	MAD23-684	16	69	29 GB	61484	F	63	Caucasian	Invasive lobular carcinoma	none	3	1	1	1 (3, 4 or 5)	not ID'd	n/a	pT1c	pN0	91-100	71-80	IHC (2+), ISH-neg (no amp)	n/a
LSP26598	BC5	MAD23-643	16	69	19 GB	61822	M	60	Caucasian	Invasive carcinoma of no special type (ductal)	none	3	2	1	2 (6 or 7)	not ID'd	n/a	pT1c	pN1a	95	95	ISH-neg (no amp)	n/a
LSP26602	BC6	MAD23-981	16	69	80 GB	87635	F	71	Caucasian	Invasive carcinoma of no special type (ductal)	none	1	2	1	1 (3, 4 or 5)	not ID'd	Cribiform	pT1c	pN1a	91-100	91-100	IHC-negative (0)	7
LSP26606	BC7	MAD24-453	16	69	34 GB	24492	F	45	Caucasian	Invasive carcinoma of no special type (ductal)	none	2	2	2	2 (6 or 7)	present	Cribiform	pT1c	pN0	80	40	IHC-negative (0)	n/a
