# Supplementary material for: Antigen reactivity defines tissue-resident memory and exhausted T cells in tumors
Source: Nat Immunol. 2025 Dec 29;27(1):98–109. doi: 10.1038/s41590-025-02347-9 (PMC12764432; doi:10.1038/s41590-025-02347-9)
Supplement: Supplementary file 7 — Statistical source data for Figs. 1–6. [file 41590_2025_2347_MOESM7_ESM.xlsx]

## Sheet: Figure 1
Fig. 1h
Tumour	Tissue
53.35	37.04
37.48	34.59
49.12	19.8
2.98	60.17
55.17	30.18
55.93

## Sheet: Figure 2
Fig. 2g			Fig. 2k	IFNg
Tumour	Tissue			TEX	TRM
18.6037	174.143			51.2195	27.3684
16.0886	195.51			23.2092	33.3333
19.3199	40.2987			20	45.3184
18.3565	304.028			14.9877	42.6136
191.167	155.1				62.5
28.9487	203.641				76
22.2479	17.8889				71.4199
73.8465	174.683				63.4084
24.415	51.4761				43.2044
110.079	149.184				35.8974
47.6762	52.1558
18.5409	17.5586			TNFa
74.1544	16.1744			TEX	TRM
65.1679	18.0065			34.1463	26.3158
79.4862	18.4455			5.15759	47.1751
26.9741	23.0321			24	41.3858
131.323	24.263			10.8108	41.1932
31.7049	31.9053				54.1667
20.405	49.1108				72.8
44.8721	60.0604				64.1692
21.8397	14.8226				68.3601
127.285	22.5761				49.5028
11.8393	85.7283				41.0256
26.8626	17.1327
19.5309	16.3453			IL-2
13.5977	130.913			TEX	TRM
27.8516	30.3544			9.7561	16.8421
5.51161	38.0639			2.29226	15.2542
19.1381	135.811			4	10.8614
109.033	8.47572			2.7027	17.8977
18.052	18.8229				20.8333
26.2974	70.3147				18.4
112.37	54.34				41.9335
45.7105	33.4622				28.2958
15.6718	30.3353				9.39227
13.3155	261.217				11.5385
7.61323	102.42
15.4779	176.74
11.2804	63.7499
31.507	98.9257
88.2766	74.4165
16.8454	39.6498
18.1302	123.04
18.1852	107.273
27.516	89.8412
26.3529	64.6315
13.852	117.85
41.3106	107.219
31.8334	57.5724
29.2969	10.5125
9.21449	27.7457
8.83856	6.92292
16.703	54.1152
11.1611	49.0674
20.6345	56.2734
24.3319	61.2026
11.966	32.5902
11.0279	6.86099
18.2947	17.3071
8.26417	66.1936
10.5756	40.3879
20.1374	25.7624
28.4789	82.1978
29.8509	17.2689
8.57968	20.9527
21.7756	99.4393
51.623	112.304
59.1321	39.7049
30.5336	9.94584
20.7619	22.1856
35.9173	21.928
49.9435	11.0956
101.723	5.83502
67.729	27.3164
38.6665	17.6488
35.5371	16.6237
8.35477	21.6353
37.3403	87.0738
27.713	17.2167
38.2807	47.3658
74.2061	19.5976
47.8152	10.916
73.9556	26.7432
39.9083	26.6574
37.1873	34.3536
5.1162	50.9734
45.6951	46.5249
25.4526	36.6905
47.6612	23.1838
60.5869	40.8258
50.4978	33.7508
61.3601	21.008
28.3699	14.5012
6.27062	27.175
15.3091	34.4805
21.075	19.0179
81.5227	3.59278
11.6804	12.6715
32.0075	6.83458
16.4715	16.3281
24.7321	11.8656
28.3987	15.1347
13.1511	12.4393
67.5143	10.4784
40.7359	117.881
81.5186	26.8585
56.9133	114.728
13.1701	139.718
62.9154	194.512
80.0921	14.7452
55.6838	21.7609
62.3393	16.8948
7.60298	58.6367
149.13	70.687
24.5558	72.441
45.7217	41.3054
90.5311	51.4778
36.2731	28.8984
79.236	36.2462
59.3289	85.4307
20.3531	79.4266
59.2426	5.37771
66.9301	26.0214
49.2297	44.5552
31.2139	29.0652
70.0691	5.85885
99.7201	22.1132
71.7411	15.7624
35.6795	76.5828
46.3809	20.1
80.447	18.8211
16.6428	18.4796
103.261	24.8905
60.629	37.9849
358.573	28.2271
106.862	24.7819
81.8731	62.5122
9.89878	17.8381
47.1928	71.1906
51.4713	57.8215
23.2093	46.6721
14.9804	13.7589
31.6108	15.0304
20.5655	26.7455
15.8258	13.6747
37.1356	16.4331
23.3574	54.0139
18.3613	27.0585
120.602	14.3502
7.65802	50.2141
40.1417	65.4972
25.0613	16.4585
102.874	42.6687
17.4868	49.9867
78.8036	61.1691
112.162	70.4714
100.257	261.57
32.1119	74.7954
40.5037	90.5874
27.979	39.0704
24.1518	16.0388
30.0217	36.1024
14.4109	43.9157
29.0042	27.9248
6.87304	9.04583
21.9949	11.961
58.8712	11.0218
27.0223	103.594
13.8274	143.152
46.9062	16.7686
49.5137	124.196
21.7898	136.162
66.7476	63.8244
73.7538	7.67553
66.8351	10.893
12.664	21.9385
28.462	44.9356
91.3524	50.588
7.03195	168.285
19.969	105.25
13.7057	9.37127
55.7239	13.3864
8.11928	51.2656
8.7261	59.545
198.515	71.9729
4.87544	10.796
92.1566	9.16589
12.7999	8.4072
108.653	55.3503
150.047	8.92615
78.7946	234.813
43.2905	10.9013
236.401	43.5406
37.0463	132.107
88.3318	110.328
95.6176	14.531
19.394	32.0812
25.0135	92.3133
50.2024	89.9193
6.72922	16.4061
82.5095	40.561
90.9893	40.8509
46.4948	21.3582
29.9507	17.1324
107.599	21.8254
97.8692	14.1883
28.6069	7.93564
25.2221	10.8377
74.6488	18.3239
13.6235	13.6758
85.8974	36.279
210.088	45.3482
29.4409	22.4899
31.3006	57.1321
288.95	50.3482
146.364	89.344
96.3919	130.073
32.847	183.608
63.1305	36.2303
599.568	37.1657
537.045	79.6949
161.126	8.31792
119.383	6.97966
105.137	8.86725
29.6041	11.6516
102.14	310.013
46.0779	106.768
170.814	15.6451
165.076	10.3632
30.0738	29.2076
40.5126	22.7814
85.2621	10.8431
72.9103	16.0063
108.648	18.6416
27.678	15.8185
24.1074	31.3819
29.1977	9.04806
16.1346	8.2733
87.0874	15.9462
44.5542	6.30293
17.9736	29.438
72.8473	11.9903
96.2031	10.9691
40.4489	9.94975
54.4831	13.0615
46.5982	12.686
69.8036	21.5004
86.6686	23.5434
98.2728	11.8952
26.4102	5.88371
75.7125	26.3775
75.0334	23.5342
42.1103	9.58722
23.3031	14.5519
17.2546	16.2936
54.4666	15.7147
25.0439	11.7987
16.2912	17.3402
35.577	30.2055
41.5865	9.58252
25.0916	11.5185
47.9936	15.5534
46.0714	32.3051
14.014	26.3266
20.5802	44.7379
46.5075	24.2272
40.2444	14.7934
48.8385	8.09425
45.3588	15.6497
36.3301	7.99492
97.1112	36.8898
26.825	9.16442
39.3392	24.905
59.4602	15.8725
67.3209	23.0085
13.2102	13.1527
19.3946	15.5852
64.1047	29.4596
21.3931	18.1588
11.3418	17.6402
11.1174	8.66901
11.5924	21.0179
11.7163	11.8634
8.82815	16.0403
19.5942	8.01911
7.60075	24.7494
7.10819
12.7147
22.9069
25.3776
15.6765
25.197
35.9032
91.3403
15.1557
30.4646
22.7382
26.7736
15.9875
5.88987
11.2812
14.5348
11.2888
288.95
146.364
96.3919
32.847
63.1305
599.568
537.045
161.126
119.383
105.137
29.6041
102.14
46.0779
170.814
165.076
30.0738
40.5126
85.2621
72.9103
108.648
27.678
24.1074
29.1977
16.1346
87.0874
44.5542
17.9736
72.8473
96.2031
40.4489
54.4831
46.5982
69.8036
86.6686
98.2728
26.4102
75.7125
75.0334
42.1103
23.3031
17.2546
54.4666
25.0439
16.2912
35.577
41.5865
25.0916
47.9936
46.0714
14.014
20.5802
46.5075
40.2444
48.8385
45.3588
36.3301
97.1112
26.825
39.3392
59.4602
67.3209
13.2102
19.3946
64.1047

## Sheet: Figure 3
Fig. 3h
BC	BCC	BCL	CRC	ESCA	FTC	LC (Squamous)	LC (adeno)	LC (large cell)	LC (Large cell neuroendocrine)	MEL	MM	OV	PACA	RC	THCA	UCEC
-3.9419	3.34104	4.20235	-2.04008	1.16879	-2.47332	2.27085	2.13417	3.36413	1.8125	4.49185	-3.5025	-2.38133	1.86087	-1.1375	-2.22239	-1.04809
-1.70044	1.68806	3.32193	0.847997	1.32193		2.20945	2.4415			3.42626	0.717361		-1.39113	-1.80736	-3.30905	-3.4489
-0.843275	-1.58496		-0.70044	2.04182		0.284729	-1.18057			3.52356	-1.4746		-0.214125	2.42626	-1.71087	2.2123
0.875042	-0.788496		0.643856	2.42813		-0.584963	1.361			4.1375			1.88811	1.27854	0.150334	1.42138
0	1.61471		0.736966	2.90817		2.49476	-1.09954			4.80736			-4.46447	-0.198414	-3.82972	2.06895
1.28278	-2.90689		2.0756	4.11727		0.599462	-0.547488			1.67807			1	2.21415	-4.39232	0.119415
-2.47615	-0.137504					-1.15528	0.736966			4.02975				-4.39232	-4.22437	0.537657
	-0.108667					-0.347923	-3.45943			4.78136				-1.4441	0.696901	0.770149
	0.974909					0.269721	0.321928			2.90689				-6.72792	-0.885357	0.557218
	1.52725					1.54756	-2.80735			2.45943					-0.604591	1.21869
	1.44057					0.857981	2.80735			2.45943						-2.32268
							-2.75489			5.79442						0.957017
							-0.652077			7.09803
							-2.35364			1.22239
							0.369234			4.04439
							0.83399			7.7879
							-2			2.1375
							1.2455			3.29278
							-1.1886			1
							0.877872			6.91886
										4.6865
										4.04439
										2.11548
										6.22882
										5.01495
										3.1375
										3.16993
										3.82443
										4.11548
										4.75489
										3.16993
										2.88753
Fig. 3i
	BC	BCC	BCL	CRC	ESCA	FTC	LC (Squamous)	LC (adeno)	LC (large cell)	LC (Large cell neuroendocrine)	MEL	MM	OV	PACA	RC	THCA	UCEC
Average TMB (log2)	1.926	5.56377	3.32193	2.16993	2.32193	1.848	3.16993	2.65535	3.60881	3.30743	3.848	1.72247	1.848	1.32193	1.43296	0.847997	2.16993
Log2FC Ratios	-3.9419	3.34104	4.20235	-2.04008	1.16879	-2.47332	2.27085	2.13417	3.36413	1.8125	4.49185	-3.5025	-2.38133	1.86087	-1.1375	-2.22239	-1.04809
	-1.70044	1.68806	3.32193	0.847997	1.32193		2.20945	2.4415			3.42626	0.717361		-1.39113	-1.80736	-3.30905	-3.4489
	-0.843275	-1.58496		-0.70044	2.04182		0.284729	-1.18057			3.52356	-1.4746		-0.214125	2.42626	-1.71087	2.2123
	0.875042	-0.788496		0.643856	2.42813		-0.584963	1.361			4.1375			1.88811	1.27854	0.150334	1.42138
	0	1.61471		0.736966	2.90817		2.49476	-1.09954			4.80736			-4.46447	-0.198414	-3.82972	2.06895
	1.28278	-2.90689		2.0756	4.11727		0.599462	-0.547488			1.67807			1	2.21415	-4.39232	0.119415
	-2.47615	-0.137504					-1.15528	0.736966			4.02975				-4.39232	-4.22437	0.537657
		-0.108667					-0.347923	-3.45943			4.78136				-1.4441	0.696901	0.770149
		0.974909					0.269721	0.321928			2.90689				-6.72792	-0.885357	0.557218
		1.52725					1.54756	-2.80735			2.45943					-0.604591	1.21869
		1.44057						2.80735			2.45943						-2.32268
								-2.75489			5.79442						0.957017
								-0.652077			7.09803
								-2.35364			1.22239
								0.369234			4.04439
								0.83399			7.7879
								-2			2.1375
								1.2455			3.29278
								-1.1886			1
								0.877872			6.91886
											4.6865
											4.04439
											2.11548
											6.22882
											5.01495
											3.1375
											3.16993
											3.82443
											4.11548
											4.75489
											3.16993
											2.88753

## Sheet: Figure 4
Fig. 4f			Fig. 4g			Fig. 4h			Fig. 4i				Fig. 4l
TRM	190		TN/CM	9		TEX	TRM			Virus-Specific	Unknown Specificity			TEM	TEX	TRM
TEMRA	112		ISG	19		0	83.3333		BC	5.08494	94.9151		Colon	0	16.6667	83.3333
TEM	87		TEX	14		3.7037	3.7037		Pan-cancer	3.57198	96.428		Endometrial	18.5185	14.8148	66.6667
TEX	24		TEM	72		0	100						Lung	28.8889	22.2222	48.8889
gdT cells	22		TEMRA	17		0	0						Renal	66.6667	0	33.3333
MAIT	20		TRM	2891		0	100
						0	100
						0.092593	99.3519
						0	94.7368
						0	100
						0	100
						0	100
						0	100
						0	100

## Sheet: Figure 5
Fig. 5c
c1	c2	c3	c4	c5	c6	c7a	c7b	c8
74.2	2.96	0.1	0.3	0.11	0.71	17.3	0.27	3.45
12	0.58	0.08	1.01	0.05	0.25	21.1	12.4	51.1
5.19	0.13	0.03	0.83	0.1	0.19	37.2	16.4	38
73.5	1.37	0.06	0.36	0.05	0.84	16.2	0.67	5.63
78.3	2.47	0.19	0.2	0.05	0.56	14.5	0.25	2.92
9.75	0.119	0	0.287	0.0239	0	36.1	5.11	48.2
70.2	4.56	0.13	0.32	0.05	0	20.4	0.03	4.27
66.5	2.71	0.04	0.28	0.03	0	22.1	0.12	8.16
85.8	4.09	0.03	0.2	0.06	0	8.03	0.01	1.75
60.4	1.13	0.01	0.13	0.07	0	29.3	0.22	8.59
Fig. 5g
OT-I					Endo. CD8
TPROG	Tox-Lo	Tox-Hi	TRM		TPROG	Tox-Lo	Tox-Hi	TRM
1.656	1.186	0	10.43		4.835	1.848	0.108	10.64
10.57	5.991		14.88		3.626	1.373	0.0905	5.367
1.333	1.749		2.565		1.194	0.301	0.0633	1.721
5.149	3.983		11.92		1.57	0.241	0.0154	6.936
8.764	4.74	0	11.31		3.028	0.304	0.0961	6.053
1.575	1.363	0	3.256		3.607	1.915	0.0294	6.776
0.151	0.229	0	0.429		0.394	0.433	0	0.69
0.353	0.0901	0.0244	0.465		1.966	1.031	0.302	2.259
0.109	0.18	0	0.171		0.645	0.254	0	1.042
3.643	2.762	0	5.243		4.531	1.992	0	11.83
Fig. 5h
	d14										d22
CD69-	8.439	5.523	4.616	4.894	1.916	3.464	5.322	7.971	7.562	7.227	2.918	2.939	4.747	1.655	2.56	0.674	4.088	2.518	3.642	1.041
TPROG	1.29	57.7	10.98	6.962	50.27	15.75	29.37	39.07	20.9	34.04	2.219	43.71	29.5	4.982	2.044	41.1	2.339	6.363	1.214	6.004
Tox-Lo	15.22	11.62	22.99	27.14	22.7	39.09	29.83	23.55	43.13	28.04	14.89	16.93	24.76	10.75	12.21	31.37	18.17	18.38	6.95	26.96
Tox-Hi	0.0224	8.317	0.0945	0.034	1.311	0.639	2.99	4.889	1.651	2.308	0.0172	8.277	10.16	0.223	0.0694	4.67	0.0574	0.135	0.0147	0.226
TRM	58.04	6.051	31	32.96	8.637	20.68	13.1	6.936	11.85	13.35	58.29	9.303	3.682	53.29	61.77	8.225	46.61	38.67	62.22	40.88
Fig. 5i			Fig. 5j
Tumour Wt	#TRM		%GFP+	% TRM	% Tox-Hi
60.6	6.8222		0.002	63.24	0.385
256.8	5.2074		13.11	13.13	8.217
173.3	6.63596		0.696	32.21	0.554
149.5	6.45757		0.0214	64.58	0.154
208.3	5.567		0.0032	29.21	0.753
117.3	5.84265		14.16	5.346	9.16
262.8	4.30184		0.809	42.39	7.563
232.2	5.04469		9.023	20.49	6.458
116.5	5.66909		2.828	16.99	5.334
194.6	5.29978		13.22	12.38	14.12
			22.89	3.329	43.41
			0.731	32.06	13.99
			12.14	3.917	57.93
			0.843	38.19	17
			2.202	15.12	25.6
			0.75	22.52	13.02
			14.3	7.561	26.03
			5.141	7.155	26.37
			5.868	7.046	12.69
			3.249	7.776	18.61
			0.247	35.74	3.718
			0.034	63.14	2.603
			0.349	18.2	12.37
			1.672	15.37	6.09
			1.062	10.49	18.44
Fig. 5l	% of CD69+ TILS
	OT-I										OT-3
CD39- CD103-	28.11	22.77	28.21	29.24	9.44	15.38	20.69	35.48	21.63		30.06	40.85	28.53	15.82	7.87	12.94	28.61	13.21	19.05
CD39+ CD103-	66.2	71.55	64.86	61.77	74.57	78.29	75.17	59.63	73.25		40.46	44.26	43.82	46.43	37.66	58.82	51.62	39.62	46.83
CD39+ CD103+	5.11	5.27	5.51	8.41	15.63	6.21	3.71	4.73	4.38		19.08	8.51	22.65	34.69	52.34	23.53	16.22	40.57	30.95
Fig. 5l	PD-1 MFI
	OT-I										OT-3
CD39- CD103-	3881.06	4337.16	4194.5	4385.87	4356.57	5583.51	4733.25	5725.25	5053.07		1325.48	1441.29	1717.76	1286.58	1774.69	1549.3	1860.2	2722.82	1666.21
CD39+ CD103-	4754.59	5457.91	5018.93	5470.33	5251.3	6131.74	5764.57	6569.15	6216.67		942.24	1515.39	860.52	387.99	3632.65	2637.08	1856.39	2688.16	742.67
CD39+ CD103+	3592.96	3038.13	2897.43	4129.67	3829.93	4733.25	3469.12	4485.09	3371.93		2232.11	1649.41	1539.97	1530.7	3051.29	3179.48	2637.08	2096.8	2127.54
Fig. 5n
	Tumour-specific										LCMV-specific
CD39- CD103-	20.52	6.77	6.6	11.46	19.05	10.74	15.95	13.92	10.64	27.21	5.39	3.2	4.91	9.64	10.61	12.49	10.99	6	9.04	14.09
CD39+ CD103-	72.39	90.28	91.29	76.92	68.51	87.95	73.89	72.98	86.42	63.72	39.35	47.2	51	48.19	63.5	56.87	63.74	32.67	41.04	59.35
CD39+ CD103+	5.6	2.78	1.62	11.29	10.14	1.24	9.25	11.97	2.74	3.02	53.37	46.8	43.56	40.96	25.43	29.82	24.18	59.69	48.35	25.7

## Sheet: Figure 6
Fig. 6c					Fig. 6d
Spleen	CD69-	Tprog	TEX-like		Spleen	CD69-	Tprog	TEX-like
0.213067	0.868526	0.868953	0.871599		0.124421	0.291153	0.38099	0.713515
0.256593	0.447166	0.60463	0.576746		0.244947	0.395577	0.470209	0.509302
0.486371	0.688923	0.761256	0.891588
0.252255	0.684535	0.605808	0.781814
0.573846	0.873855	0.904661	0.952356
0.067751	0.072363	0.456487	0.232508
0.313547	0.468903	0.764886	0.599615
Fig. 6f,g
	Output
Input	CD39+ CD103-																				CD39+ CD103+
Tprog	2.596	3.911	1.761	2.989	1.688	3.608	4.31	2.086	3.343	5.656	2.849	4.743	3.295	3.018	3.06	2.252	1.811	3.06	2.277		0.454	0.876	1.744	1.364	0.412	0.503	0.419	0.346	0.598	1.203	3.248	2.178	0.771	1.743	0.69	0.411	1.231	1.722	0.63
Tox-lo	27.98	36.38	33.47	56.78	33.76	53.78	45.79	52.69	44.66	41.4	43.01	28.56	27.91	39.37	51.48	33.85	41.82	53.5	37.92		4.997	10.11	14.29	7.624	3.885	3.518	2.166	3.854	6.979	13.75	15.7	19.61	7.841	24.84	10	12.33	10.23	12.72	11.55
Tox-hi	1.779	2.019	1.681	3.448	8.497	3.78	2.107	6.797	7.057	6.787	2.757	6.66	8.721	5.075	4.262	4.152	6.422	9.872	4.851		0.212	0.202	0.581	0.161	0.589	0	0.14	0.0494	0.399	2.577	0.541	3.734	1.028	1.089	0.69	0.274	1.42	1.722	0.84
TRM	62.69	53.57	60.45	31.61	53.35	37.63	41.48	35.06	39.37	37.56	47.15	53.88	54.46	49.79	35.19	54.68	44.73	25.96	50.89		85.04	80.12	76.66	84.51	85.87	86.18	86.86	86.36	84.25	79.04	77.67	67.63	86.5	69.72	87.24	85.34	84.94	80.4	84.87
Fig. 6h,i
	Output
Input	CD39+ CD103-																				CD39+ CD103+
Tprog	6.491	2.804	3.38	7.108	6.732	4.249	6.765	3.804	1.852	20.92	12.34	17.08	2.663	12.28	2.168	10.27	7.514	3.448	8.632		6.904	4.72	9.524	8.117	9.414	5.479	6.306	11.17	7.121	3.499	8.351	2.51	6.509	0.926	3.896	7.841	13.64	1.777	4.991
Tox-lo	35.91	51.85	27.96	28.68	36.19	35.41	35	32.34	33.95	58.16	34.42	35.22	64.2	38.05	17.85	51.65	39.23	52.83	41.7		47.49	44.32	25	29.45	40.32	43.49	41.67	36.89	46.75	77.65	39.87	52.35	77.43	34.03	33.06	72.37	49.28	19.55	34.2
Tox-hi	54.15	29.82	64.79	60.82	51.05	54.67	54.41	59.51	60.49	18.62	43.81	42.02	29.91	33.19	67.89	32.26	47.4	12.55	35.86		37.87	13.81	22.49	47.45	24.51	28.25	31.08	28.16	34.98	13.77	37.79	35.74	12.54	21.53	25.03	11.7	25.6	1.454	32.53
TRM	0.164	11.83	1.361	0.565	2.525	1.416	2.353	1.087	0.617	0.23	4.068	1.017	0.696	10.51	7.756	0.338	0.0723	25.38	7.968		2.929	35.49	36.9	11.45	21.67	17.98	17.79	17.96	7.121	2.144	10.23	4.792	0.964	39.58	32.59	3.856	5.742	74.47	24.58
